# Supplementary material for: Eye-movement signatures of syntactic development: real-time mapping of passive sentence comprehension in children aged 6–10
Source: Front Behav Neurosci. 2026 May 8;20:1775487. doi: 10.3389/fnbeh.2026.1775487 (PMC13194371; doi:10.3389/fnbeh.2026.1775487)
Supplement: Supplementary file 1 [file Table_1.xlsx]

## Sheet: Suppl. 1;Ind Speech Devel
Supplementary Table S1. Individual Speech Development Scores
RuCLAB (Russian Child Language Assessment Battery, "Korablik") for children aged 6											https://www.hse.ru/en/neuroling/cla_korablik/
Person ID	Age	Gender	Comprehension tasks										Production tasks
			Noun comprehension	TD range*	Verb comprehension	TD range*	Sentence comprehension	TD range*	Discourse comprehension	TD range*	Nonword discrimination	TD range*	Object naming	TD range*	Action naming	TD range*	Sentence repetition	TD range*	Sentence production	TD range*	Nonword repetition	TD range*
27	6	m	100	88 – 100	95.8	83 – 100	100	75 – 100	81.3	67.5 – 100	91.7	88 – 100	37.5	0 – 71	75	63 – 100	90.8	75 – 100	91.7	81 – 100	87.5	0 – 90
73	6.25	f	87.5 ↓	88.8 – 100	91.7	79 – 100	87.5	79 – 100	93.8	67.5 – 100	95.8	70.3 – 100	75	74 – 100	75	67 – 100	89.2	75.9 – 100	95.8	85 – 100	97.9	84.5 – 100
81	6.41	m	100	88.8 – 100	100	86.5 – 100	92	79 – 100	95.8	67.5 – 100	93.8	70.3 – 100	79.2	74 – 100	75	67 – 100	75.9	75.9 – 100	86.5	85 – 100	97.9	84.5 – 100
55	6.41	m	95.8	88.8 – 100	93	86.5 – 100	87.5	79 – 100	87.5	67.5 – 100	91.7	70.3 – 100	75	74 – 100	91.7	67 – 100	96.9	75.9 – 100	92.7	85 – 100	93.8	84.5 – 100
74	6.41	f	91.7	88.8 – 100	100	79 – 100	91.7	79 – 100	93.8	67.5 – 100	91.7	79 – 100	75	74 – 100	58.3 ↓	67 – 100	96.2	85.6 – 100	86.5	85 – 100	83.3 ↓	84.5 – 100
37	6.41	f	93	88.8 – 100	95.8	79 – 100	87.5	79 – 100	95.8	67.5 – 100	93.8	79 – 100	79.2	74 – 100	75	67 – 100	87.7	85.6 – 100	86.5	85 – 100	87.5	84.5 – 100
72	6.58	f	100	88.8 – 100	79.2	79 – 100	100	79 – 100	100	67.5 – 100	95.8	79 – 100	95.8	74 – 100	91.7	67 – 100	87.7	85.6 – 100	92.7	85 – 100	85.4	84.5 – 100
78	6.66	m	100	88.8 – 100	95.8	86.5 – 100	100	79 – 100	100	67.5 – 100	95.8	79 – 100	79.2	74 – 100	79.2	67 – 100	85.6	85.6 – 100	95.8	85 – 100	100	84.5 – 100
87	6.75	m	95.8	92 – 100	100	90.8 – 100	75 ↓	79 – 100	93.8	67.5 – 100	83.3	79 – 100	91.7	84.9 – 100	83.3	72.6 – 100	73.8 ↓	85.6 – 100	85.4	85 – 100	70.8	84.5 – 100
Russian Phonological Battery for the Assessment of Language Development ("Zarya") for children aged 7 to 10 years											https://www.hse.ru/en/neuroling/cla_zaria/
Person ID	Age	Gender	Phonemes discrimination	TD range*	Lexical decision	TD range*	Nonwords repetition	TD range*	Detection the presence of sound in a word	TD range*	Naming the first sound in a word	TD range*	Counting the number of sounds in a word	TD range*	Replacing sound in pseudoword	TD range*
46	7	m	97.6	92 – 100	91.7	89.6 – 100	90.5	77.5 – 100	95.8	77.2 – 100	66.7	58 – 100	79.2	46.7 – 100	70.8	36.1 – 100
76	7.16	m	95.2	92 – 100	91.7	89.6 – 100	79.2	77.5 – 100	79.2	77.2 – 100	75	71.4 – 100	–	46.7 – 100	28.3 ↓	36.1 – 100
28	7.33	m	97.6	92 – 100	91.7	89.6 – 100	100	77.5 – 100	87.5	77.2 – 100	83.3	71.4 – 100	75	46.7 – 100	66.7	36.1 – 100
63	7.66	m	93	92 – 100	91.7	89.6 – 100	87.5	77.5 – 100	91.7	77.2 – 100	70.8 ↓	71.4 – 100	83.3	46.7 – 100	91.7	36.1 – 100
64	7.66	f	95.2	92 – 100	87.5 ↓	91.1 – 100	95.8	77.5 – 100	70.8 ↓	77.8 – 100	95.8	75.7 – 100	87.5	46.7 – 100	54.2	36.1 – 100
59	7.75	f	92.9	91.9 – 100	95.8	91.1 – 100	100	77.5 – 100	95.8	77.8 – 100	75	75.7 – 100	87.5	46.7 – 100	87.5	36.1 – 100
68	7.75	f	95.2	92 – 100	91.7	91.1 – 100	100	77.5 – 100	83.3	77.2 – 100	100	75.7 – 100	87.5	46.7 – 100	91.3	36.1 – 100
65	8	m	97.6	91.9 – 100	95.8	91.1 – 100	95.8	80.4 – 100	95.8	77.8 – 100	95.7	75.7 – 100	100	75.1 – 100	83.3	56 – 100
80	8	f	100	91.9 – 100	95.8	91.1 – 100	91.7	80.4 – 100	95.8	77.8 – 100	100	75.7 – 100	100	75.1 – 100	65.8	56 – 100
85	8.08	f	97.6	91.9 – 100	95.8	91.1 – 100	95.5	80.4 – 100	87.5	77.8 – 100	60.9 ↓	75.7 – 100	45.8 ↓	75.1 – 100	83.3	56 – 100
66	8.16	m	92.9	91.9 – 100	91.7	91.1 – 100	91.7	80.4 – 100	95.8	77.8 – 100	78.3	75.7 – 100	100	75.1 – 100	69.6	56 – 100
54	8.25	m	97.6	91.9 – 100	93.3	91.1 – 100	95.8	80.4 – 100	95.8	77.8 – 100	83.3	75.7 – 100	52.2 ↓	75.1 – 100	87.5	56 – 100
32	8.83	m	83.3 ↓	91.9 – 100	91.7	91.1 – 100	95.8	80.4 – 100	95.8	77.8 – 100	83.3	75.7 – 100	78.3	75.1 – 100	70.8	56 – 100
35	8.83	f	100	91.9 – 100	83.3 ↓	91.1 – 100	66.7 ↓	80.4 – 100	95.8	77.8 – 100	62.7 ↓	75.7 – 100	100	75.1 – 100	91.7	56 – 100
56	8.91	f	100	91.9 – 100	87.5 ↓	91.1 – 100	95.8	80.4 – 100	100	77.8 – 100	76.2	75.7 – 100	100	75.1 – 100	100	56 – 100
44	9.33	f	97.6	93.2 – 100	92.7	92.3 – 100	91.3	83.9 – 100	70.8 ↓	77.8 – 100	62.5 ↓	75.7 – 100	87.5	75.1 – 100	83.3	79.8 – 100
84	9.5	f	100	93.2 – 100	91.7 ↓	92.3 – 100	84.3	83.9 – 100	95.8	77.8 – 100	66.7 ↓	75.7 – 100	100	75.1 – 100	–	79.8 – 100
86	10.16	m	95.2	94.8 – 100	96	92.3 – 100	94.7	83.9 – 100	92	77.8 – 100	76.7	75.7 – 100	91.7	75.1 – 100	87.5	84.2 – 100
30	10.41	m	97.6	94.8 – 100	91.7 ↓	92.3 – 100	91.3	83.9 – 100	95.8	77.8 – 100	85.3	75.7 – 100	82	75.1 – 100	–	84.2 – 100
82	10.58	f	97.6	94.8 – 100	95.8	92.3 – 100	87.5	83.9 – 100	72.7 ↓	77.8 – 100	72 ↓	75.7 – 100	83.3	75.1 – 100	85	84.2 – 100
33	10.66	f	95.2	94.8 – 100	95.8	92.3 – 100	91.7	83.9 – 100	91.7	77.8 – 100	73.8 ↓	75.7 – 100	–	75.1 – 100	95.8	84.2 – 100
83	10.66	f	97.6	94.8 – 100	95.8	92.3 – 100	79.2 ↓	83.9 – 100	78	77.8 – 100	70.8 ↓	75.7 – 100	–	75.1 – 100	50 ↓	84.2 – 100
29	10.75	m	95.2	94.8 – 100	95.8	92.3 – 100	94.7	83.9 – 100	91.7	77.8 – 100	66.7 ↓	75.7 – 100	91.7	75.1 – 100	87.5	84.2 – 100
Note: The data is presented as a percentage of correct answers.
* The values were adjusted for the TD child's age and gender.
↓ The indicator is below the TD range.
