# Supplementary material for: Eye-movement signatures of syntactic development: real-time mapping of passive sentence comprehension in children aged 6–10
Source: Front Behav Neurosci. 2026 May 8;20:1775487. doi: 10.3389/fnbeh.2026.1775487 (PMC13194371; doi:10.3389/fnbeh.2026.1775487)
Supplement: Supplementary file 2 [file Table_2.xlsx]

## Sheet: Suppl. 2; Stimuli list
Supplementary Table S2: Stimuli List
The pair of colored pictures	Grammatical category of nouns gender ( in Russ.)	Sentence number	Active voice sentence, direct word oder (AD), SVO			Sentence number	Active voice sentence, reversed word oder (AR), OVS			Translation of the Active voice sentence	Sentence number	Passive voice sentence, direct word oder (PD), OVS			Sentence number	Passive voice sentence, reversed word oder (PR), SVO			Translation of the Passive voice sentence
			Stimuli (transliteration*)				Stimuli (transliteration*)					Stimuli (transliteration*)				Stimuli (transliteration*)
			1st word (noun.NOM)	2nd word (verb)	3d word (noun.ACC)		1st word (noun.ACC)	2nd word (verb)	3d word (noun.NOM)			1st word (noun.NOM)	2nd word (participle)	3d word (noun.INS)		1st word (noun.INS)	2nd word (participle)	3d word (noun.NOM)
1	f	1	dočka	vstretila	mamu	25	mamu	vstretila	dočka	Daughter met mother	49	mama	vstrečena	dočkoj	73	dočkoj	vstrečena	mama	Mother is meeted by daughter
	f	2	mama	vstretila	dočku	26	dočku	vstretila	mama	Mother met daughter	50	dočka	vstrečena	mamoj	74	mamoj	vstrečena	dočka	Daughter is meeted by mother
2	m	3	olenʹ	vytaščil	medvedya	27	medvedja	vytaščil	olenʹ	The deer pulled the bear	51	medvedʹ	vytaščen	olenem	75	olenem	vytaščen	medvedʹ	The bear is pulled out by the deer
	m	4	medvedʹ	vytaščil	olenya	28	olenja	vytaščil	medvedʹ	The bear pulled the deer	52	olenʹ	vytaščen	medvedem	76	medvedem	vytaščen	olenʹ	The deer is pulled out by the bear
3	f	5	zebra	pokrasila	pandu	29	pandu	pokrasila	zebra	The zebra painted the panda	53	panda	pokrašena	zebroj	77	zebroj	pokrašena	panda	The panda is painted by the zebra
	f	6	panda	pokrasila	zebru	30	zebru	pokrasila	panda	The panda painted the zebra	54	zebra	pokrašena	pandoj	78	pandoj	pokrašena	zebra	The zebra is painted by the panda
4	m	7	petux	pokrasil	drakona	31	drakona	pokrasil	petux	The rooster painted the dragon	55	drakon	pokrašen	petuxom	79	petuxom	pokrašen	drakon	The dragon is painted by the rooster
	m	8	drakon	pokrasil	petuxa	32	petuxa	pokrasil	drakon	The dragon painted the rooster	56	petux	pokrašen	drakonom	80	drakonom	pokrašen	petux	The rooster is painted by the dragon
5	m	9	volčоk	oblil	kotika	33	kotika	oblil	volčоk	The wolf doused the cat	57	kotik	oblit	volčkom	81	volčkom	oblit	kotik	The cat is doused by the wolf
	m	10	kotik	oblil	volčka	34	volčka	oblil	kotik	The cat doused the wolf	58	volčok	oblit	kotikom	82	kotikom	oblit	volčok	The wolf is doused by the cat
6	m	11	kaban	obryzgal	barana	35	barana	obryzgal	kaban	The boar splashed the ram	59	baran	obryzgan	kabanom	83	kabanom	obryzgan	baran	The ram splashed by the boar
	m	12	baran	obryzgal	Kabana	36	kabana	obryzgal	baran	The ram splashed the boar	60	kaban	obryzgan	baranom	84	baranom	obryzgan	kaban	The boar splashed by the ram
7	f	13	ulitka	oblila	strekozu	37	strekozu	obliLa	ulitka	The snail doused the dragonfly	61	strekoza	oblita	ulitkoj	85	ulitkoj	oblita	strekoza	The dragonfly is doused by the snail
	f	14	strekoza	oblila	ulitku	38	ulitku	oblila	strekoza	The dragonfly doused the snail	62	ulitka	oblila	strekozoj	86	strekozoj	oblita	ulitka	The snail doused by the dragonfly
8	f	15	ljaguška	podnjala	voronu	39	voronu	podnjala	ljaguška	The frog lifted the crow	63	vorona	podnjata	ljaguškoj	87	ljaguškoj	podnjata	vorona	The crow is lifted by the frog
	f	16	vorona	podnjala	ljagušku	40	ljagušku	podnjala	vorona	The crow lifted the frog	64	ljaguška	podnjata	voronoj	88	voronoj	podnjata	staruxa	The frog is lifted by the crow
9	m	17	byčok	podnjal	slonika	41	slonika	podnyal	byčok	The bull lifted the elephant	65	slonik	podnyat	byčkom	89	byčkom	podnjat	slonik	The elephant is lifted by the bull
	m	18	slonik	podnjal	byčka	42	byčka	podnyal	slonik	The elephant lifted the bull	66	byčok	podnyat	slonikom	90	slonikom	podnjat	byčok	The bull is lifted by the elephant
10	f	19	vorona	privjazala	lyagushku	43	lyagushku	privjazala	vorona	The crow tied the frog	67	lyaguška	privjazana	voronoj	91	voronoj	privjazana	lyaguška	The frog is tied by the crow
	f	20	lyaguška	privjazala	voronu	44	voronu	privjazala	lyaguška	The frog tied the crow	68	vorona	privjazana	lyaguškoj	92	lyaguškoj	privjazana	vorona	The crow is tied by the frog
11	m	21	junoša	pričesal	dedušku	45	dedušku	pričesal	junoša	The young man combed the old man	69	deduška	pričesan	junošej	93	junošej	pričesan	deduška	The old man was combed by the young man
	m	22	deduška	pričesal	junošu	46	junošu	pričesal	deduška	The old man combed the young man	70	junoša	pričesan	deduškoj	94	deduškoj	pričesan	junoša	The young man was combed by the old man
12	f	23	staruxa	sxvatila	devušku	47	devušku	sxvatila	staruxa	The old woman grabbed the girl	71	devušku	sxvačena	staruxoj	95	staruxoj	sxvačena	devuška	The old woman is grabbed by the girl
	f	24	devuška	sxvatila	staruxu	48	staruxu	sxvatila	devuška	The girl grabbed the old woman	72	staruxa	sxvačena	devuškoj	96	devuškoj	sxvačena	staruxa	The girl is grabbed by the old woman
			* https://translit.ru/
