# Supplementary material for: Eye-movement signatures of syntactic development: real-time mapping of passive sentence comprehension in children aged 6–10
Source: Front Behav Neurosci. 2026 May 8;20:1775487. doi: 10.3389/fnbeh.2026.1775487 (PMC13194371; doi:10.3389/fnbeh.2026.1775487)
Supplement: Supplementary file 3 [file Table_3.xlsx]

## Sheet: Suppl. 3;Descriptive Statistics
Supplementary Table S3: Descriptive Statistics
				First fix.		Fix. time		All fix.		Returns		Saccade count
			N	M	SD	M	SD	M	SD	M	SD	M	SD
AD	1st	6-7 y.o.	16	0.332734	0.165617	0.72209	0.185838	2.51685	1.35531	0.209015	0.114319	2.43766	1.20458
		8-10 y.o.	16	0.314703	0.143597	0.751942	0.110147	2.78179	1.08588	0.269516	0.15494	2.61859	1.03717
		Adults	35	0.252006	0.0771908	0.736602	0.116385	3.46681	1.52854	0.338028	0.183721	3.16148	1.41954
	2nd	6-7 y.o.	16	0.391976	0.216875	0.770856	0.188031	2.38955	1.35529	0.15067	0.101435	2.38462	1.28692
		8-10 y.o.	16	0.411947	0.201506	0.980434	0.161659	3.14513	1.39275	0.22	0.131228	2.85313	1.33117
		Adults	35	0.360434	0.14791	1.05622	0.167066	4.30342	2.51495	0.283582	0.179349	3.6073	2.32024
	3rd	6-7 y.o.	16	0.451407	0.19732	0.949007	0.207825	2.77745	1.35516	0.169473	0.104502	2.79364	1.50081
		8-10 y.o.	16	0.489408	0.25014	1.08015	0.134689	3.01332	1.27112	0.148953	0.076979	2.64672	1.18541
		Adults	35	0.451738	0.211326	1.27379	0.205508	4.37549	2.33292	0.191597	0.143781	3.77738	2.30088
AR	1st	6-7 y.o.	16	0.301912	0.13976	0.70856	0.143417	2.57069	1.06497	0.212283	0.122009	2.8633	0.851027
		8-10 y.o.	16	0.292578	0.143361	0.698258	0.138014	2.7637	1.07048	0.289688	0.136477	2.58408	1.04779
		Adults	35	0.248668	0.0840996	0.732563	0.108266	3.52463	1.35081	0.393027	0.196583	3.09151	1.27034
	2nd	6-7 y.o.	16	0.34396	0.166916	0.774348	0.199297	2.45112	0.911685	0.19742	0.131088	2.44827	1.06664
		8-10 y.o.	16	0.40388	0.209061	1.00405	0.143921	3.18963	1.4215	0.168475	0.105522	3.12833	1.47133
		Adults	35	0.330182	0.161934	1.09334	0.181627	4.50983	2.07735	0.221193	0.124678	4.00888	1.96094
	3rd	6-7 y.o.	16	0.4353	0.228445	0.897506	0.206712	2.64467	1.3246	0.153503	0.127378	2.64487	1.28319
		8-10 y.o.	16	0.446843	0.226843	1.08554	0.157355	3.40459	1.35144	0.173118	0.0679322	2.98816	1.29412
		Adults	35	0.417227	0.208976	1.2381	0.184649	4.54341	2.02281	0.212843	0.15051	3.8813	1.9193
PD	1st	6-7 y.o.	16	0.311423	0.130462	0.655347	0.170174	2.15514	0.919638	0.187945	0.110761	2.36567	1.09118
		8-10 y.o.	16	0.289796	0.143735	0.70841	0.125801	2.65279	1.08058	0.257267	0.127752	2.60207	1.11727
		Adults	35	0.246973	0.0831029	0.699545	0.110017	3.23873	1.43724	0.310288	0.187593	3.09701	1.44314
	2nd	6-7 y.o.	16	0.361769	0.175462	0.73665	0.188457	2.35458	1.17818	0.248092	0.147873	2.39577	1.13521
		8-10 y.o.	16	0.338279	0.167843	0.758404	0.153962	2.57369	0.966235	0.227868	0.119388	2.2574	0.831379
		Adults	35	0.319905	0.142829	0.874721	0.16209	3.69485	1.73406	0.368745	0.178593	3.09867	1.73692
	3rd	6-7 y.o.	16	0.42986	0.176026	0.95645	0.199521	2.51486	0.953429	0.187964	0.139507	2.40183	1.00889
		8-10 y.o.	16	0.484084	0.209249	1.13406	0.130101	3.19834	1.5546	0.153476	0.105499	2.82163	1.52587
		Adults	35	0.447279	0.225047	1.26748	0.196704	4.2167	2.0061	0.223063	0.202598	3.45922	1.81616
PR	1st	6-7 y.o.	16	0.292144	0.104007	0.686545	0.182248	2.37843	1.17273	0.252262	0.11958	2.52355	1.11399
		8-10 y.o.	16	0.28112	0.136646	0.727324	0.0872706	2.88557	1.09843	0.276056	0.146818	2.76756	0.96003
		Adults	35	0.261129	0.106576	0.761689	0.132577	3.57046	1.53219	0.374355	0.182539	3.15039	1.35552
	2nd	6-7 y.o.	16	0.397369	0.19628	0.856582	0.198557	2.52662	1.25959	0.148024	0.0940385	2.49495	1.14331
		8-10 y.o.	16	0.404505	0.180824	0.968101	0.146427	3.16027	1.53282	0.174026	0.0839522	2.92377	1.42275
		Adults	35	0.360599	0.174172	1.07731	0.176312	4.24849	2.11179	0.311004	0.160491	3.55918	2.06762
	3rd	6-7 y.o.	16	0.348322	0.177252	0.748423	0.187993	2.36999	1.39796	0.149668	0.0873442	2.58104	1.29578
		8-10 y.o.	16	0.433533	0.198562	1.05145	0.14094	3.04358	1.4038	0.166469	0.100734	2.78789	1.36107
		Adults	35	0.455826	0.211535	1.17724	0.178827	4.11751	2.172	0.241208	0.178448	3.6558	2.17987
