# Supplementary material for: Eye-movement signatures of syntactic development: real-time mapping of passive sentence comprehension in children aged 6–10
Source: Front Behav Neurosci. 2026 May 8;20:1775487. doi: 10.3389/fnbeh.2026.1775487 (PMC13194371; doi:10.3389/fnbeh.2026.1775487)
Supplement: Supplementary file 4 [file Table_4.xlsx]

## Sheet: Suppl. 4; post-hoc Sidak's
First fix.				Average difference	SE	p	Confidence interval for the difference 95% *			First fix.				Average difference	SE	p	Confidence interval for the difference 95% *			First fix.				Average difference	SE	p	Confidence interval for the difference 95% *			Fix. time				Average difference	SE	p	Confidence interval for the difference 95% *			Fix. time				Average difference	SE	p	Confidence interval for the difference 95% *
Sentence types	Words	Age Groups	X Age Groups				Lower limit	Upper limit		Age Groups	Words	Sentence types	X Sentence types				Lower limit	Upper limit		Age Groups	Sentence types	Words	X Words				Lower limit	Upper limit		Sentence types	Words	Age Groups	X Age Groups				Lower limit	Upper limit		Age Groups	Words	Sentence types	X Sentence types				Lower limit	Upper limit
AD	1st	6-7 y.o.	8-10 y.o.	0.0180314	0.042466	0.964889	-0.0860882	0.122151		6-7 y.o.	1st	AD	AR	0.0308228	0.0230579	0.709174	-0.0317766	0.0934221		6-7 y.o.	AD	1st	2nd	-0.0592417	0.0294678	0.13885	-0.131492	0.0130082		AD	1st	6-7 y.o.	8-10 y.o.	-0.0298517	0.0476102	0.89808	-0.146584	0.0868806		6-7 y.o.	1st	AD	AR	0.0135307	0.0343461	0.999194	-0.0797147	0.106776
			Adults	0.0807282	0.0362475	0.0858092	-0.00814452	0.169601					PD	0.0213113	0.0215851	0.907255	-0.0372897	0.0799123					3rd	-,119*	0.0396264	0.01166	-0.21583	-0.0215157					Adults	-0.0145111	0.0406384	0.978563	-0.11415	0.0851273					PD	0.0667436	0.0345587	0.300723	-0.0270791	0.160566
		8-10 y.o.	6-7 y.o.	-0.0180314	0.042466	0.964889	-0.122151	0.0860882					PR	0.0405909	0.0225221	0.378513	-0.020554	0.101736				2nd	1st	0.0592417	0.0294678	0.13885	-0.0130082	0.131492				8-10 y.o.	6-7 y.o.	0.0298517	0.0476102	0.89808	-0.0868806	0.146584					PR	0.0355451	0.0398708	0.940964	-0.0726992	0.143789
			Adults	0.0626968	0.0362475	0.242713	-0.0261759	0.151569				AR	AD	-0.0308228	0.0230579	0.709174	-0.0934221	0.0317766					3rd	-0.0594311	0.0366259	0.294032	-0.149232	0.0303694					Adults	0.0153406	0.0406384	0.974861	-0.0842979	0.114979				AR	AD	-0.0135307	0.0343461	0.999194	-0.106776	0.0797147
		Adults	6-7 y.o.	-0.0807282	0.0362475	0.0858092	-0.169601	0.00814452					PD	-0.00951143	0.0218602	0.998585	-0.0688592	0.0498364				3rd	1st	,119*	0.0396264	0.01166	0.0215157	0.21583				Adults	6-7 y.o.	0.0145111	0.0406384	0.978563	-0.0851273	0.11415					PD	0.0532129	0.032788	0.501402	-0.0358024	0.142228
			8-10 y.o.	-0.0626968	0.0362475	0.242713	-0.151569	0.0261759					PR	0.00976817	0.018615	0.996	-0.0407692	0.0603055					2nd	0.0594311	0.0366259	0.294032	-0.0303694	0.149232					8-10 y.o.	-0.0153406	0.0406384	0.974861	-0.114979	0.0842979					PR	0.0220144	0.0355563	0.990278	-0.0745165	0.118545
	2nd	6-7 y.o.	8-10 y.o.	-0.0199711	0.0634063	0.985078	-0.175433	0.135491				PD	AD	-0.0213113	0.0215851	0.907255	-0.0799123	0.0372897			AR	1st	2nd	-0.042048	0.0325208	0.489292	-0.121784	0.0376875			2nd	6-7 y.o.	8-10 y.o.	-,210*	0.0604559	0.00283803	-0.357805	-0.0613496				PD	AD	-0.0667436	0.0345587	0.300723	-0.160566	0.0270791
			Adults	0.0315418	0.0541214	0.916017	-0.101155	0.164238					AR	0.00951143	0.0218602	0.998585	-0.0498364	0.0688592					3rd	-,133*	0.0390044	0.0032829	-0.22902	-0.0377557					Adults	-,285*	0.051603	1.89961e-06	-0.411886	-0.158842					AR	-0.0532129	0.032788	0.501402	-0.142228	0.0358024
		8-10 y.o.	6-7 y.o.	0.0199711	0.0634063	0.985078	-0.135491	0.175433					PR	0.0192796	0.0205249	0.92534	-0.0364429	0.0750021				2nd	1st	0.042048	0.0325208	0.489292	-0.0376875	0.121784				8-10 y.o.	6-7 y.o.	,210*	0.0604559	0.00283803	0.0613496	0.357805					PR	-0.0311986	0.0383314	0.961421	-0.135264	0.0728664
			Adults	0.0515129	0.0541214	0.718702	-0.0811835	0.184209				PR	AD	-0.0405909	0.0225221	0.378513	-0.101736	0.020554					3rd	-,091*	0.0355844	0.0373597	-0.178587	-0.00409293					Adults	-0.0757868	0.051603	0.378968	-0.202309	0.050735				PR	AD	-0.0355451	0.0398708	0.940964	-0.143789	0.0726992
		Adults	6-7 y.o.	-0.0315418	0.0541214	0.916017	-0.164238	0.101155					AR	-0.00976817	0.018615	0.996	-0.0603055	0.0407692				3rd	1st	,133*	0.0390044	0.0032829	0.0377557	0.22902				Adults	6-7 y.o.	,285*	0.051603	1.89961e-06	0.158842	0.411886					AR	-0.0220144	0.0355563	0.990278	-0.118545	0.0745165
			8-10 y.o.	-0.0515129	0.0541214	0.718702	-0.184209	0.0811835					PD	-0.0192796	0.0205249	0.92534	-0.0750021	0.0364429					2nd	,091*	0.0355844	0.0373597	0.00409293	0.178587					8-10 y.o.	0.0757868	0.051603	0.378968	-0.050735	0.202309					PD	0.0311986	0.0383314	0.961421	-0.0728664	0.135264
	3rd	6-7 y.o.	8-10 y.o.	-0.0380012	0.0770675	0.946689	-0.226958	0.150955			2nd	AD	AR	0.0480165	0.0365398	0.724831	-0.0511847	0.147218			PD	1st	2nd	-0.0503456	0.028999	0.239839	-0.121446	0.0207549			3rd	6-7 y.o.	8-10 y.o.	-0.131142	0.0678338	0.163112	-0.297458	0.0351753			2nd	AD	AR	-0.00349171	0.0431654	1	-0.12068	0.113697
			Adults	-0.000330364	0.0657821	1	-0.161617	0.160956					PD	0.0302074	0.0390203	0.969715	-0.0757279	0.136143					3rd	-,118*	0.0403909	0.0139254	-0.217469	-0.0194052					Adults	-,325*	0.0579004	1.39786e-06	-0.466749	-0.182825					PD	0.0342063	0.0510492	0.98533	-0.104386	0.172799
		8-10 y.o.	6-7 y.o.	0.0380012	0.0770675	0.946689	-0.150955	0.226958					PR	-0.00539303	0.0358474	0.999997	-0.102714	0.0919284				2nd	1st	0.0503456	0.028999	0.239839	-0.0207549	0.121446				8-10 y.o.	6-7 y.o.	0.131142	0.0678338	0.163112	-0.0351753	0.297458					PR	-0.0857259	0.0446272	0.306587	-0.206883	0.0354316
			Adults	0.0376708	0.0657821	0.919871	-0.123616	0.198957				AR	AD	-0.0480165	0.0365398	0.724831	-0.147218	0.0511847					3rd	-0.0680913	0.03267	0.118405	-0.148193	0.0120101					Adults	-,194*	0.0579004	0.00414049	-0.335607	-0.0516832				AR	AD	0.00349171	0.0431654	1	-0.113697	0.12068
		Adults	6-7 y.o.	0.000330364	0.0657821	1	-0.160956	0.161617					PD	-0.017809	0.0305929	0.99299	-0.100865	0.0652469				3rd	1st	,118*	0.0403909	0.0139254	0.0194052	0.217469				Adults	6-7 y.o.	,325*	0.0579004	1.39786e-06	0.182825	0.466749					PD	0.037698	0.0416084	0.936472	-0.0752637	0.15066
			8-10 y.o.	-0.0376708	0.0657821	0.919871	-0.198957	0.123616					PR	-0.0534095	0.0345267	0.55677	-0.147145	0.0403264					2nd	0.0680913	0.03267	0.118405	-0.0120101	0.148193					8-10 y.o.	,194*	0.0579004	0.00414049	0.0516832	0.335607					PR	-0.0822342	0.0471935	0.417854	-0.210359	0.0458904
AR	1st	6-7 y.o.	8-10 y.o.	0.0093332	0.0405469	0.994039	-0.0900808	0.108747				PD	AD	-0.0302074	0.0390203	0.969715	-0.136143	0.0757279			PR	1st	2nd	-,105*	0.0321037	0.00507272	-0.183939	-0.0265129		AR	1st	6-7 y.o.	8-10 y.o.	0.0103018	0.0440343	0.993747	-0.0976628	0.118266				PD	AD	-0.0342063	0.0510492	0.98533	-0.172799	0.104386
			Adults	0.0532435	0.0346093	0.338945	-0.0316128	0.1381					AR	0.017809	0.0305929	0.99299	-0.0652469	0.100865					3rd	-0.0561781	0.0366693	0.342508	-0.146085	0.0337287					Adults	-0.024003	0.0375861	0.893066	-0.116158	0.0681517					AR	-0.037698	0.0416084	0.936472	-0.15066	0.0752637
		8-10 y.o.	6-7 y.o.	-0.0093332	0.0405469	0.994039	-0.108747	0.0900808					PR	-0.0356005	0.0316075	0.841349	-0.121411	0.0502102				2nd	1st	,105*	0.0321037	0.00507272	0.0265129	0.183939				8-10 y.o.	6-7 y.o.	-0.0103018	0.0440343	0.993747	-0.118266	0.0976628					PR	-,120*	0.0414117	0.0305913	-0.23236	-0.00750451
			Adults	0.0439103	0.0346093	0.505328	-0.040946	0.128766				PR	AD	0.00539303	0.0358474	0.999997	-0.0919284	0.102714					3rd	0.0490476	0.0433156	0.597596	-0.057155	0.15525					Adults	-0.0343049	0.0375861	0.74374	-0.12646	0.0578498				PR	AD	0.0857259	0.0446272	0.306587	-0.0354316	0.206883
		Adults	6-7 y.o.	-0.0532435	0.0346093	0.338945	-0.1381	0.0316128					AR	0.0534095	0.0345267	0.55677	-0.0403264	0.147145				3rd	1st	0.0561781	0.0366693	0.342508	-0.0337287	0.146085				Adults	6-7 y.o.	0.024003	0.0375861	0.893066	-0.0681517	0.116158					AR	0.0822342	0.0471935	0.417854	-0.0458904	0.210359
			8-10 y.o.	-0.0439103	0.0346093	0.505328	-0.128766	0.040946					PD	0.0356005	0.0316075	0.841349	-0.0502102	0.121411					2nd	-0.0490476	0.0433156	0.597596	-0.15525	0.057155					8-10 y.o.	0.0343049	0.0375861	0.74374	-0.0578498	0.12646					PD	,120*	0.0414117	0.0305913	0.00750451	0.23236
	2nd	6-7 y.o.	8-10 y.o.	-0.0599207	0.0619519	0.708669	-0.211816	0.091975			3rd	AD	AR	0.0161077	0.0359928	0.998343	-0.0816084	0.113824		8-10 y.o.	AD	1st	2nd	-,097*	0.0294678	0.00474086	-0.169494	-0.0249942			2nd	6-7 y.o.	8-10 y.o.	-,230*	0.0629374	0.00158815	-0.384016	-0.0753927			3rd	AD	AR	0.0515017	0.0303724	0.449895	-0.0309557	0.133959
			Adults	0.0137778	0.0528799	0.99142	-0.115875	0.14343					PD	0.0215473	0.0285158	0.973109	-0.0558698	0.0989643					3rd	-,175*	0.0396264	0.000121694	-0.271863	-0.0775482					Adults	-,319*	0.0537211	3.87957e-07	-0.450711	-0.187281					PD	-0.00744314	0.0287315	0.999929	-0.0854456	0.0705593
		8-10 y.o.	6-7 y.o.	0.0599207	0.0619519	0.708669	-0.091975	0.211816					PR	0.103086	0.0402443	0.0743215	-0.0061727	0.212344				2nd	1st	,097*	0.0294678	0.00474086	0.0249942	0.169494				8-10 y.o.	6-7 y.o.	,230*	0.0629374	0.00158815	0.0753927	0.384016					PR	,201*	0.0380765	1.03534e-05	0.0972117	0.303958
			Adults	0.0736985	0.0528799	0.424548	-0.0559542	0.203351				AR	AD	-0.0161077	0.0359928	0.998343	-0.113824	0.0816084					3rd	-0.0774612	0.0366259	0.110653	-0.167262	0.0123393					Adults	-0.0892914	0.0537211	0.274343	-0.221006	0.0424236				AR	AD	-0.0515017	0.0303724	0.449895	-0.133959	0.0309557
		Adults	6-7 y.o.	-0.0137778	0.0528799	0.99142	-0.14343	0.115875					PD	0.00543959	0.0357385	0.999997	-0.091586	0.102465				3rd	1st	,175*	0.0396264	0.000121694	0.0775482	0.271863				Adults	6-7 y.o.	,319*	0.0537211	3.87957e-07	0.187281	0.450711					PD	-0.0589449	0.0283861	0.22632	-0.13601	0.01812
			8-10 y.o.	-0.0736985	0.0528799	0.424548	-0.203351	0.0559542					PR	0.086978	0.0334541	0.0674154	-0.00384574	0.177802					2nd	0.0774612	0.0366259	0.110653	-0.0123393	0.167262					8-10 y.o.	0.0892914	0.0537211	0.274343	-0.0424236	0.221006					PR	,149*	0.0354438	0.000494531	0.0528573	0.245309
	3rd	6-7 y.o.	8-10 y.o.	-0.0115431	0.0770487	0.998331	-0.200453	0.177367				PD	AD	-0.0215473	0.0285158	0.973109	-0.0989643	0.0558698			AR	1st	2nd	-,111*	0.0325208	0.00325587	-0.191037	-0.0315664			3rd	6-7 y.o.	8-10 y.o.	-,188*	0.065126	0.0157979	-0.347716	-0.0283606				PD	AD	0.00744314	0.0287315	0.999929	-0.0705593	0.0854456
			Adults	0.0180723	0.065766	0.989972	-0.143175	0.179319					AR	-0.00543959	0.0357385	0.999997	-0.102465	0.091586					3rd	-,154*	0.0390044	0.000582127	-0.249896	-0.058632					Adults	-,341*	0.0555892	1.84186e-07	-0.476885	-0.204295					AR	0.0589449	0.0283861	0.22632	-0.01812	0.13601
		8-10 y.o.	6-7 y.o.	0.0115431	0.0770487	0.998331	-0.177367	0.200453					PR	0.0815384	0.0362246	0.155803	-0.016807	0.179884				2nd	1st	,111*	0.0325208	0.00325587	0.0315664	0.191037				8-10 y.o.	6-7 y.o.	,188*	0.065126	0.0157979	0.0283606	0.347716					PR	,208*	0.0365658	2.05217e-06	0.108756	0.3073
			Adults	0.0296154	0.065766	0.95858	-0.131632	0.190862				PR	AD	-0.103086	0.0402443	0.0743215	-0.212344	0.0061727					3rd	-0.0429622	0.0355844	0.546567	-0.130209	0.0442847					Adults	-,153*	0.0555892	0.0233967	-0.288847	-0.0162564				PR	AD	-,201*	0.0380765	1.03534e-05	-0.303958	-0.0972117
		Adults	6-7 y.o.	-0.0180723	0.065766	0.989972	-0.179319	0.143175					AR	-0.086978	0.0334541	0.0674154	-0.177802	0.00384574				3rd	1st	,154*	0.0390044	0.000582127	0.058632	0.249896				Adults	6-7 y.o.	,341*	0.0555892	1.84186e-07	0.204295	0.476885					AR	-,149*	0.0354438	0.000494531	-0.245309	-0.0528573
			8-10 y.o.	-0.0296154	0.065766	0.95858	-0.190862	0.131632					PD	-0.0815384	0.0362246	0.155803	-0.179884	0.016807					2nd	0.0429622	0.0355844	0.546567	-0.0442847	0.130209					8-10 y.o.	,153*	0.0555892	0.0233967	0.0162564	0.288847					PD	-,208*	0.0365658	2.05217e-06	-0.3073	-0.108756
PD	1st	6-7 y.o.	8-10 y.o.	0.0216268	0.0395287	0.929145	-0.0752908	0.118544		8-10 y.o.	1st	AD	AR	0.0221246	0.0230579	0.918024	-0.0404748	0.084724			PD	1st	2nd	-0.048483	0.028999	0.269613	-0.119584	0.0226176		PD	1st	6-7 y.o.	8-10 y.o.	-0.053063	0.0459981	0.583096	-0.165843	0.0597166		8-10 y.o.	1st	AD	AR	0.0536842	0.0343461	0.544938	-0.0395612	0.14693
			Adults	0.0644496	0.0337402	0.17099	-0.0182757	0.147175					PD	0.0249068	0.0215851	0.826024	-0.0336942	0.0835078					3rd	-,194*	0.0403909	2.86211e-05	-0.29332	-0.0952565					Adults	-0.0441984	0.0392623	0.602105	-0.140463	0.0520662					PD	0.0435323	0.0345587	0.761249	-0.0502905	0.137355
		8-10 y.o.	6-7 y.o.	-0.0216268	0.0395287	0.929145	-0.118544	0.0752908					PR	0.0335834	0.0225221	0.5978	-0.0275615	0.0947283				2nd	1st	0.048483	0.028999	0.269613	-0.0226176	0.119584				8-10 y.o.	6-7 y.o.	0.053063	0.0459981	0.583096	-0.0597166	0.165843					PR	0.0246185	0.0398708	0.990417	-0.0836258	0.132863
			Adults	0.0428228	0.0337402	0.505028	-0.0399025	0.125548				AR	AD	-0.0221246	0.0230579	0.918024	-0.084724	0.0404748					3rd	-,146*	0.03267	0.000100429	-0.225907	-0.0657039					Adults	0.00886468	0.0392623	0.994369	-0.0873999	0.105129				AR	AD	-0.0536842	0.0343461	0.544938	-0.14693	0.0395612
		Adults	6-7 y.o.	-0.0644496	0.0337402	0.17099	-0.147175	0.0182757					PD	0.00278219	0.0218602	0.999999	-0.0565656	0.06213				3rd	1st	,194*	0.0403909	2.86211e-05	0.0952565	0.29332				Adults	6-7 y.o.	0.0441984	0.0392623	0.602105	-0.0520662	0.140463					PD	-0.0101519	0.032788	0.999798	-0.0991673	0.0788634
			8-10 y.o.	-0.0428228	0.0337402	0.505028	-0.125548	0.0399025					PR	0.0114588	0.018615	0.99057	-0.0390786	0.0619961					2nd	,146*	0.03267	0.000100429	0.0657039	0.225907					8-10 y.o.	-0.00886468	0.0392623	0.994369	-0.105129	0.0873999					PR	-0.0290657	0.0355563	0.960613	-0.125597	0.0674652
	2nd	6-7 y.o.	8-10 y.o.	0.0234895	0.0555156	0.965236	-0.112625	0.159604				PD	AD	-0.0249068	0.0215851	0.826024	-0.0835078	0.0336942			PR	1st	2nd	-,123*	0.0321037	0.000844619	-0.202098	-0.0446721			2nd	6-7 y.o.	8-10 y.o.	-0.0217539	0.0589887	0.976485	-0.166384	0.122876				PD	AD	-0.0435323	0.0345587	0.761249	-0.137355	0.0502905
			Adults	0.0418642	0.0473861	0.762006	-0.0743186	0.158047					AR	-0.00278219	0.0218602	0.999999	-0.06213	0.0565656					3rd	-,152*	0.0366693	0.000293606	-0.24232	-0.0625063					Adults	-,138*	0.0503506	0.0235288	-0.261522	-0.0146193					AR	0.0101519	0.032788	0.999798	-0.0788634	0.0991673
		8-10 y.o.	6-7 y.o.	-0.0234895	0.0555156	0.965236	-0.159604	0.112625					PR	0.0086766	0.0205249	0.998798	-0.0470459	0.0643991				2nd	1st	,123*	0.0321037	0.000844619	0.0446721	0.202098				8-10 y.o.	6-7 y.o.	0.0217539	0.0589887	0.976485	-0.122876	0.166384					PR	-0.0189138	0.0383314	0.997147	-0.122979	0.0851512
			Adults	0.0183747	0.0473861	0.972859	-0.0978081	0.134557				PR	AD	-0.0335834	0.0225221	0.5978	-0.0947283	0.0275615					3rd	-0.0290281	0.0433156	0.878838	-0.135231	0.0771745					Adults	-0.116317	0.0503506	0.0706188	-0.239768	0.00713459				PR	AD	-0.0246185	0.0398708	0.990417	-0.132863	0.0836258
		Adults	6-7 y.o.	-0.0418642	0.0473861	0.762006	-0.158047	0.0743186					AR	-0.0114588	0.018615	0.99057	-0.0619961	0.0390786				3rd	1st	,152*	0.0366693	0.000293606	0.0625063	0.24232				Adults	6-7 y.o.	,138*	0.0503506	0.0235288	0.0146193	0.261522					AR	0.0290657	0.0355563	0.960613	-0.0674652	0.125597
			8-10 y.o.	-0.0183747	0.0473861	0.972859	-0.134557	0.0978081					PD	-0.0086766	0.0205249	0.998798	-0.0643991	0.0470459					2nd	0.0290281	0.0433156	0.878838	-0.0771745	0.135231					8-10 y.o.	0.116317	0.0503506	0.0706188	-0.00713459	0.239768					PD	0.0189138	0.0383314	0.997147	-0.0851512	0.122979
	3rd	6-7 y.o.	8-10 y.o.	-0.0542245	0.0745236	0.850704	-0.236944	0.128495			2nd	AD	AR	0.00806683	0.0365398	0.999972	-0.0911344	0.107268		Adults	AD	1st	2nd	-,108*	0.0199238	2.66313e-06	-0.157278	-0.0595782			3rd	6-7 y.o.	8-10 y.o.	-,178*	0.0650506	0.0242935	-0.337101	-0.0181149			2nd	AD	AR	-0.0236189	0.0431654	0.994977	-0.140808	0.0935698
			Adults	-0.0174186	0.0636106	0.990075	-0.173381	0.138544					PD	0.073668	0.0390203	0.325697	-0.0322673	0.179603					3rd	-,200*	0.0267923	8.84609e-10	-0.265422	-0.134041					Adults	-,311*	0.0555248	1.44089e-06	-0.447163	-0.174888					PD	,222*	0.0510492	0.000300172	0.0834373	0.360622
		8-10 y.o.	6-7 y.o.	0.0542245	0.0745236	0.850704	-0.128495	0.236944					PR	0.0074426	0.0358474	0.999981	-0.0898789	0.104764				2nd	1st	,108*	0.0199238	2.66313e-06	0.0595782	0.157278				8-10 y.o.	6-7 y.o.	,178*	0.0650506	0.0242935	0.0181149	0.337101					PR	0.0123322	0.0446272	0.999896	-0.108825	0.13349
			Adults	0.0368058	0.0636106	0.91762	-0.119157	0.192768				AR	AD	-0.00806683	0.0365398	0.999972	-0.107268	0.0911344					3rd	-,091*	0.0247636	0.00140834	-0.152019	-0.0305871					Adults	-0.133418	0.0555248	0.0564368	-0.269555	0.00271947				AR	AD	0.0236189	0.0431654	0.994977	-0.0935698	0.140808
		Adults	6-7 y.o.	0.0174186	0.0636106	0.990075	-0.138544	0.173381					PD	0.0656012	0.0305929	0.196519	-0.0174547	0.148657				3rd	1st	,200*	0.0267923	8.84609e-10	0.134041	0.265422				Adults	6-7 y.o.	,311*	0.0555248	1.44089e-06	0.174888	0.447163					PD	,246*	0.0416084	8.87345e-07	0.132687	0.35861
			8-10 y.o.	-0.0368058	0.0636106	0.91762	-0.192768	0.119157					PR	-0.000624237	0.0345267	1	-0.0943601	0.0931116					2nd	,091*	0.0247636	0.00140834	0.0305871	0.152019					8-10 y.o.	0.133418	0.0555248	0.0564368	-0.00271947	0.269555					PR	0.0359512	0.0471935	0.972012	-0.0921734	0.164076
PR	1st	6-7 y.o.	8-10 y.o.	0.0110238	0.0402272	0.990053	-0.0876065	0.109654				PD	AD	-0.073668	0.0390203	0.325697	-0.179603	0.0322673			AR	1st	2nd	-,082*	0.0219881	0.00131923	-0.135425	-0.0276027		PR	1st	6-7 y.o.	8-10 y.o.	-0.0407783	0.0486148	0.789038	-0.159973	0.0784169				PD	AD	-,222*	0.0510492	0.000300172	-0.360622	-0.0834373
			Adults	0.0310142	0.0343365	0.749697	-0.0531732	0.115201					AR	-0.0656012	0.0305929	0.196519	-0.148657	0.0174547					3rd	-,169*	0.0263718	6.43187e-08	-0.233218	-0.1039					Adults	-0.0751438	0.0414958	0.208171	-0.176885	0.0265969					AR	-,246*	0.0416084	8.87345e-07	-0.35861	-0.132687
		8-10 y.o.	6-7 y.o.	-0.0110238	0.0402272	0.990053	-0.109654	0.0876065					PR	-0.0662254	0.0316075	0.217788	-0.152036	0.0195852				2nd	1st	,082*	0.0219881	0.00131923	0.0276027	0.135425				8-10 y.o.	6-7 y.o.	0.0407783	0.0486148	0.789038	-0.0784169	0.159973					PR	-,210*	0.0414117	2.23584e-05	-0.322125	-0.0972698
			Adults	0.0199903	0.0343365	0.916251	-0.064197	0.104178				PR	AD	-0.0074426	0.0358474	0.999981	-0.104764	0.0898789					3rd	-,087*	0.0240594	0.00175874	-0.146035	-0.0280556					Adults	-0.0343656	0.0414958	0.795302	-0.136106	0.0673752				PR	AD	-0.0123322	0.0446272	0.999896	-0.13349	0.108825
		Adults	6-7 y.o.	-0.0310142	0.0343365	0.749697	-0.115201	0.0531732					AR	0.000624237	0.0345267	1	-0.0931116	0.0943601				3rd	1st	,169*	0.0263718	6.43187e-08	0.1039	0.233218				Adults	6-7 y.o.	0.0751438	0.0414958	0.208171	-0.0265969	0.176885					AR	-0.0359512	0.0471935	0.972012	-0.164076	0.0921734
			8-10 y.o.	-0.0199903	0.0343365	0.916251	-0.104178	0.064197					PD	0.0662254	0.0316075	0.217788	-0.0195852	0.152036					2nd	,087*	0.0240594	0.00175874	0.0280556	0.146035					8-10 y.o.	0.0343656	0.0414958	0.795302	-0.0673752	0.136106					PD	,210*	0.0414117	2.23584e-05	0.0972698	0.322125
	2nd	6-7 y.o.	8-10 y.o.	-0.00713546	0.0640398	0.99931	-0.16415	0.149879			3rd	AD	AR	0.0425658	0.0359928	0.809323	-0.0551503	0.140282			PD	1st	2nd	-,073*	0.0196069	0.0012668	-0.121004	-0.0248584			2nd	6-7 y.o.	8-10 y.o.	-0.111519	0.0620281	0.213447	-0.263602	0.0405634			3rd	AD	AR	-0.00539516	0.0303724	0.999992	-0.0878526	0.0770622
			Adults	0.0367706	0.0546621	0.877656	-0.0972515	0.170793					PD	0.00532397	0.0285158	0.99999	-0.072093	0.082741					3rd	-,200*	0.0273092	1.43982e-09	-0.267263	-0.133348					Adults	-,221*	0.052945	0.000281104	-0.350543	-0.0909189					PD	-0.0539095	0.0287315	0.332595	-0.131912	0.0240929
		8-10 y.o.	6-7 y.o.	0.00713546	0.0640398	0.99931	-0.149879	0.16415					PR	0.0558757	0.0402443	0.672646	-0.0533827	0.165134				2nd	1st	,073*	0.0196069	0.0012668	0.0248584	0.121004				8-10 y.o.	6-7 y.o.	0.111519	0.0620281	0.213447	-0.0405634	0.263602					PR	0.0287013	0.0380765	0.973431	-0.0746716	0.132074
			Adults	0.043906	0.0546621	0.809709	-0.0901161	0.177928				AR	AD	-0.0425658	0.0359928	0.809323	-0.140282	0.0551503					3rd	-,127*	0.022089	7.59488e-07	-0.181532	-0.0732156					Adults	-0.109212	0.052945	0.124082	-0.239024	0.0206002				AR	AD	0.00539516	0.0303724	0.999992	-0.0770622	0.0878526
		Adults	6-7 y.o.	-0.0367706	0.0546621	0.877656	-0.170793	0.0972515					PD	-0.0372418	0.0357385	0.883658	-0.134267	0.0597838				3rd	1st	,200*	0.0273092	1.43982e-09	0.133348	0.267263				Adults	6-7 y.o.	,221*	0.052945	0.000281104	0.0909189	0.350543					PD	-0.0485143	0.0283861	0.440616	-0.125579	0.0285505
			8-10 y.o.	-0.043906	0.0546621	0.809709	-0.177928	0.0901161					PR	0.0133099	0.0334541	0.999147	-0.0775138	0.104134					2nd	,127*	0.022089	7.59488e-07	0.0732156	0.181532					8-10 y.o.	0.109212	0.052945	0.124082	-0.0206002	0.239024					PR	0.0340965	0.0354438	0.917103	-0.0621292	0.130322
	3rd	6-7 y.o.	8-10 y.o.	-0.0852111	0.0710424	0.551914	-0.259395	0.0889728				PD	AD	-0.00532397	0.0285158	0.99999	-0.082741	0.072093			PR	1st	2nd	-,099*	0.0217061	6.54719e-05	-0.152689	-0.0462497			3rd	6-7 y.o.	8-10 y.o.	-,303*	0.0611634	1.68085e-05	-0.452987	-0.153063				PD	AD	0.0539095	0.0287315	0.332595	-0.0240929	0.131912
			Adults	-0.107505	0.0606392	0.223876	-0.256182	0.0411724					AR	0.0372418	0.0357385	0.883658	-0.0597838	0.134267					3rd	-,195*	0.0247929	1.75712e-10	-0.255485	-0.133909					Adults	-,429*	0.0522069	4.06072e-11	-0.556824	-0.30082					AR	0.0485143	0.0283861	0.440616	-0.0285505	0.125579
		8-10 y.o.	6-7 y.o.	0.0852111	0.0710424	0.551914	-0.0889728	0.259395					PR	0.0505517	0.0362246	0.667552	-0.0477936	0.148897				2nd	1st	,099*	0.0217061	6.54719e-05	0.0462497	0.152689				8-10 y.o.	6-7 y.o.	,303*	0.0611634	1.68085e-05	0.153063	0.452987					PR	0.0826108	0.0365658	0.152928	-0.0166611	0.181883
			Adults	-0.0222936	0.0606392	0.976693	-0.170971	0.126384				PR	AD	-0.0558757	0.0402443	0.672646	-0.165134	0.0533827					3rd	-,095*	0.0292867	0.00548836	-0.167034	-0.0234217					Adults	-0.125797	0.0522069	0.0555108	-0.2538	0.00220533				PR	AD	-0.0287013	0.0380765	0.973431	-0.132074	0.0746716
		Adults	6-7 y.o.	0.107505	0.0606392	0.223876	-0.0411724	0.256182					AR	-0.0133099	0.0334541	0.999147	-0.104134	0.0775138				3rd	1st	,195*	0.0247929	1.75712e-10	0.133909	0.255485				Adults	6-7 y.o.	,429*	0.0522069	4.06072e-11	0.30082	0.556824					AR	-0.0340965	0.0354438	0.917103	-0.130322	0.0621292
			8-10 y.o.	0.0222936	0.0606392	0.976693	-0.126384	0.170971					PD	-0.0505517	0.0362246	0.667552	-0.148897	0.0477936					2nd	,095*	0.0292867	0.00548836	0.0234217	0.167034					8-10 y.o.	0.125797	0.0522069	0.0555108	-0.00220533	0.2538					PD	-0.0826108	0.0365658	0.152928	-0.181883	0.0166611
										Adults	1st	AD	AR	0.00333805	0.01559	0.999977	-0.0389868	0.0456629																						Adults	1st	AD	AR	0.00403875	0.0232222	0.999993	-0.0590066	0.0670841
* Correction for multiple comparisons: Shidak													PD	0.00503282	0.0145942	0.999624	-0.0345887	0.0446543		* Correction for multiple comparisons: Shidak										* Correction for multiple comparisons: Shidak													PD	0.0370564	0.023366	0.528228	-0.0263794	0.100492
													PR	-0.00912307	0.0152278	0.99183	-0.0504646	0.0322184																									PR	-0.0250876	0.0269576	0.928356	-0.0982741	0.0480988
												AR	AD	-0.00333805	0.01559	0.999977	-0.0456629	0.0389868																								AR	AD	-0.00403875	0.0232222	0.999993	-0.0670841	0.0590066
													PD	0.00169476	0.0147802	0.999999	-0.0384317	0.0418212																									PD	0.0330176	0.0221687	0.599087	-0.0271678	0.093203
													PR	-0.0124611	0.012586	0.90614	-0.0466306	0.0217084																									PR	-0.0291264	0.0240404	0.791797	-0.0943932	0.0361404
												PD	AD	-0.00503282	0.0145942	0.999624	-0.0446543	0.0345887																								PD	AD	-0.0370564	0.023366	0.528228	-0.100492	0.0263794
													AR	-0.00169476	0.0147802	0.999999	-0.0418212	0.0384317																									AR	-0.0330176	0.0221687	0.599087	-0.093203	0.0271678
													PR	-0.0141559	0.0138774	0.893515	-0.0518312	0.0235194																									PR	-0.062144	0.0259167	0.111007	-0.132505	0.00821675
												PR	AD	0.00912307	0.0152278	0.99183	-0.0322184	0.0504646																								PR	AD	0.0250876	0.0269576	0.928356	-0.0480988	0.0982741
													AR	0.0124611	0.012586	0.90614	-0.0217084	0.0466306																									AR	0.0291264	0.0240404	0.791797	-0.0361404	0.0943932
													PD	0.0141559	0.0138774	0.893515	-0.0235194	0.0518312																									PD	0.062144	0.0259167	0.111007	-0.00821675	0.132505
											2nd	AD	AR	0.0302524	0.0247054	0.78373	-0.0368198	0.0973247																							2nd	AD	AR	-0.0371235	0.0291851	0.753151	-0.116357	0.0421106
													PD	0.0405298	0.0263825	0.564607	-0.0310956	0.112155																									PD	,181*	0.0345156	1.07313e-05	0.0877943	0.275205
													PR	-0.000164267	0.0242373	1	-0.0659656	0.065637																									PR	-0.0210929	0.0301735	0.981785	-0.10301	0.0608245
												AR	AD	-0.0302524	0.0247054	0.78373	-0.0973247	0.0368198																								AR	AD	0.0371235	0.0291851	0.753151	-0.0421106	0.116357
													PD	0.0102773	0.0206845	0.997036	-0.0458787	0.0664334																									PD	,219*	0.0281324	4.89652e-10	0.142247	0.294999
													PR	-0.0304167	0.0233443	0.732417	-0.0937937	0.0329603																									PR	0.0160306	0.0319086	0.996849	-0.0705974	0.102659
												PD	AD	-0.0405298	0.0263825	0.564607	-0.112155	0.0310956																								PD	AD	-,181*	0.0345156	1.07313e-05	-0.275205	-0.0877943
													AR	-0.0102773	0.0206845	0.997036	-0.0664334	0.0458787																									AR	-,219*	0.0281324	4.89652e-10	-0.294999	-0.142247
													PR	-0.040694	0.0213706	0.316186	-0.0987126	0.0173245																									PR	-,203*	0.0279994	4.30288e-09	-0.278608	-0.126578
												PR	AD	0.000164267	0.0242373	1	-0.065637	0.0659656																								PR	AD	0.0210929	0.0301735	0.981785	-0.0608245	0.10301
													AR	0.0304167	0.0233443	0.732417	-0.0329603	0.0937937																									AR	-0.0160306	0.0319086	0.996849	-0.102659	0.0705974
													PD	0.040694	0.0213706	0.316186	-0.0173245	0.0987126																									PD	,203*	0.0279994	4.30288e-09	0.126578	0.278608
											3rd	AD	AR	0.0345104	0.0243356	0.651233	-0.0315578	0.100579																							3rd	AD	AR	0.0356985	0.0205355	0.420627	-0.0200529	0.0914499
													PD	0.00445899	0.0192802	0.999963	-0.0478845	0.0568024																									PD	0.00631787	0.019426	0.999732	-0.0464214	0.0590571
													PR	-0.00408872	0.0272101	0.999997	-0.0779608	0.0697834																									PR	,097*	0.0257444	0.00229166	0.0266566	0.166442
												AR	AD	-0.0345104	0.0243356	0.651233	-0.100579	0.0315578																								AR	AD	-0.0356985	0.0205355	0.420627	-0.0914499	0.0200529
													PD	-0.0300514	0.0241636	0.771594	-0.0956527	0.0355499																									PD	-0.0293806	0.0191925	0.568576	-0.081486	0.0227247
													PR	-0.0385991	0.0226191	0.44241	-0.100007	0.0228089																									PR	0.060851	0.0239644	0.0785994	-0.0042094	0.125911
												PD	AD	-0.00445899	0.0192802	0.999963	-0.0568024	0.0478845																								PD	AD	-0.00631787	0.019426	0.999732	-0.0590571	0.0464214
													AR	0.0300514	0.0241636	0.771594	-0.0355499	0.0956527																									AR	0.0293806	0.0191925	0.568576	-0.0227247	0.081486
													PR	-0.00854771	0.0244923	0.999597	-0.0750413	0.0579459																									PR	,090*	0.024723	0.0031741	0.0231116	0.157352
												PR	AD	0.00408872	0.0272101	0.999997	-0.0697834	0.0779608																								PR	AD	-,097*	0.0257444	0.00229166	-0.166442	-0.0266566
													AR	0.0385991	0.0226191	0.44241	-0.0228089	0.100007																									AR	-0.060851	0.0239644	0.0785994	-0.125911	0.0042094
													PD	0.00854771	0.0244923	0.999597	-0.0579459	0.0750413																									PD	-,090*	0.024723	0.0031741	-0.157352	-0.0231116
										* Correction for multiple comparisons: Shidak																														* Correction for multiple comparisons: Shidak
[truncated: 90 more columns]
