# Supplementary material for: Eye-movement signatures of syntactic development: real-time mapping of passive sentence comprehension in children aged 6–10
Source: Front Behav Neurosci. 2026 May 8;20:1775487. doi: 10.3389/fnbeh.2026.1775487 (PMC13194371; doi:10.3389/fnbeh.2026.1775487)
Supplement: Supplementary file 5 [file Table_5.xlsx]

## Sheet: Supl. 5; LMM
																				Supplementary Table S5: Linear Mixed Models (LMM) Analysis
==========	Linear	mixed	model	first_fix	==========					==========	Linear	mixed	model	fix_time	==========					==========	Linear	mixed	model	all_fix	==========					==========	Linear	mixed	model	returns	==========					==========	Linear	mixed	model	saccad_count	==========
Type III Analysis of Variance Table with Satterthwaite's method										Type III Analysis of Variance Table with Satterthwaite's method										Type III Analysis of Variance Table with Satterthwaite's method										Type III Analysis of Variance Table with Satterthwaite's method										Type III Analysis of Variance Table with Satterthwaite's method
	Sum Sq	Mean Sq	NumDF	DenDF	F value	Pr(>F)					Sum Sq	Mean Sq	NumDF	DenDF	F value	Pr(>F)					Sum Sq	Mean Sq	NumDF	DenDF	F value	Pr(>F)					Sum Sq	Mean Sq	NumDF	DenDF	F value	Pr(>F)					Sum Sq	Mean Sq	NumDF	DenDF	F value	Pr(>F)
sent_type	0.07866	0.02622	3	352	3.0047	0.03047	*			sent_type	0.1386	0.04621	3	352	3.4116	0.017709	*			sent_type	3.4965	1.16551	3	352	5.7005	0.0008059	***			sent_type	0.01657	0.005522	3	352	0.5731	0.63306				sent_type	4.5989	1.53297	3	352	6.3017	0.0003567	***
word_pos	1.18584	0.59292	2	352	67.9504	< 0,0000000000000002	***			word_pos	4.8180	2.40899	2	352	177.8685	< 0,0000000000000000001	***			word_pos	4.8911	2.44557	2	352	11.9612	< 0,0000009	***			word_pos	0.42363	0.211816	2	352	21.9834	< 0,0000000001	***			word_pos	1.0341	0.51706	2	352	2.1255	0.1209032
age_c	0.00293	0.00293	1	32	0.3363	0.56605				age_c	0.1362	0.13618	1	32	10.0549	0.003341	**			age_c	0.1565	0.15653	1	32	0.7656	0.3881091				age_c	0.02783	0.027828	1	32	2.8882	0.09893	.			age_c	0.0000	0.00000	1	32	0.0000	0.9995992
sent_type:word_pos	0.12033	0.02006	6	352	2.2984	0.03439	*			sent_type:word_pos	0.8043	0.13405	6	352	9.8975	4.257e-10	***			sent_type:word_pos	2.4162	0.40270	6	352	1.9696	0.0692693	.			sent_type:word_pos	0.12471	0.020785	6	352	2.1571	0.04662	*			sent_type:word_pos	1.0492	0.17487	6	352	0.7189	0.6346375
sent_type:age_c	0.00609	0.00203	3	352	0.2325	0.87375				sent_type:age_c	0.0375	0.01250	3	352	0.9227	0.429952				sent_type:age_c	0.9395	0.31316	3	352	1.5316	0.2059880				sent_type:age_c	0.00298	0.000993	3	352	0.1031	0.95822				sent_type:age_c	0.3646	0.12153	3	352	0.4996	0.6828044
word_pos:age_c	0.04838	0.02419	2	352	2.7724	0.06388	.			word_pos:age_c	0.4230	0.21151	2	352	15.6172	3.175e-07	***			word_pos:age_c	0.6428	0.32140	2	352	1.5720	0.2090934				word_pos:age_c	0.01390	0.006951	2	352	0.7214	0.48678				word_pos:age_c	1.0361	0.51804	2	352	2.1295	0.1204230
sent_type:word_pos:age_c	0.06616	0.01103	6	352	1.2637	0.27344				sent_type:word_pos:age_c	0.2755	0.04591	6	352	3.3900	0.002902	**			sent_type:word_pos:age_c	3.1083	0.51805	6	352	2.5338	0.0205112	*			sent_type:word_pos:age_c	0.07129	0.011882	6	352	1.2332	0.28848				sent_type:word_pos:age_c	4.3505	0.72509	6	352	2.9807	0.0074817	**
---										---										---										---										---
Signif.	codes:	0	***	0.001	**	0.01	*	0.05	.	Signif.	codes:	0	***	0.001	**	0.01	*	0.05	.	Signif.	codes:	0	***	0.001	**	0.01	*	0.05	.	Signif.	codes:	0	***	0.001	**	0.01	*	0.05	.	Signif.	codes:	0	***	0.001	**	0.01	*	0.05	.
Linear mixed model fit by maximum likelihood . t-tests use Satterthwaite's method										Linear mixed model fit by maximum likelihood . t-tests use Satterthwaite's method										Linear mixed model fit by maximum likelihood . t-tests use Satterthwaite's method										Linear mixed model fit by maximum likelihood . t-tests use Satterthwaite's method										Linear mixed model fit by maximum likelihood . t-tests use Satterthwaite's method
Formula:	formula									Formula:	formula									Formula:	formula									Formula:	formula									Formula:	formula
	Data:	data									Data:	data									Data:	data									Data:	data									Data:	data
	AIC	BIC	logLik	2*log(L)	df.resid						AIC	BIC	logLik	2*log(L)	df.resid						AIC	BIC	logLik	2*log(L)	df.resid						AIC	BIC	logLik	2*log(L)	df.resid						AIC	BIC	logLik	2*log(L)	df.resid
	-568.6	-465.9	310.3	-620.6	358						-431.5	-328.8	241.8	-483.5	358						670.8	773.5	-309.4	618.8	358						-590.1	-487.4	321.0	-642.1	358						728.3	831.0	-338.1	676.3	358
Scaled	residuals:									Scaled	residuals:									Scaled	residuals:									Scaled	residuals:									Scaled	residuals:
	Min	1Q	Median	3Q	Max						Min	1Q	Median	3Q	Max						Min	1Q	Median	3Q	Max						Min	1Q	Median	3Q	Max						Min	1Q	Median	3Q	Max
-3.0570	-0.5962	-0.0732	0.5624	3.8091						-3.6044	-0.6871	0.0249	0.6943	3.1317						-4.9159	-0.5914	-0.0533	0.5666	3.4814						-2.4168	-0.6282	-0.0776	0.6254	3.6959						-4.7072	-0.5907	-0.0736	0.5511	3.3221
Random	effects:									Random	effects:									Random	effects:									Random	effects:									Random	effects:
	Groups	Name	Variance	Std.Dev.							Groups	Name	Variance	Std.Dev.							Groups	Name	Variance	Std.Dev.							Groups	Name	Variance	Std.Dev.							Groups	Name	Variance	Std.Dev.
	ID	(Intercept)	0.022154	0.14884							ID	(Intercept)	0.01204	0.1097							ID	(Intercept)	1.2778	1.1304							ID	(Intercept)	0.003129	0.05594							ID	(Intercept)	1.1337	1.0647
	Residual	0.008726	0.09341								Residual	0.01354	0.1164								Residual	0.2045	0.4522								Residual	0.009635	0.09816								Residual	0.2433	0.4932
Number	of	obs:	384	groups:	ID,	32				Number	of	obs:	384	groups:	ID,	32				Number	of	obs:	384	groups:	ID,	32				Number	of	obs:	384	groups:	ID,	32				Number	of	obs:	384	groups:	ID,	32
Fixed	effects:									Fixed	effects:									Fixed	effects:									Fixed	effects:									Fixed	effects:
	Estimate	Std.	Error	df	t value	Pr(>|t|)					Estimate	Std.	Error	df	t value	Pr(>|t|)					Estimate	Std.	Error	df	t value	Pr(>|t|)					Estimate	Std.	Error	df	t value	Pr(>|t|)					Estimate	Std.	Error	df	t value	Pr(>|t|)
(Intercept)	3.233e-01	3.114e-02	5.764e+01	10.383	8.16e-15	***				(Intercept)	7.353e-01	2.834e-02	1.118e+02	25.944	<	2e-16	***			(Intercept)	2.647e+00	2.157e-01	4.185e+01	12.267	1.9e-15	***				(Intercept)	2.377e-01	2.002e-02	2.312e+02	11.874	<	2e-16	***			(Intercept)	2.528e+00	2.079e-01	4.541e+01	12.160	7e-16	***
sent_type2	-2.607e-02	2.341e-02	3.520e+02	-1.114	0.266249					sent_type2	-3.220e-02	2.917e-02	3.520e+02	-1.104	0.2703					sent_type2	1.752e-02	1.133e-01	3.520e+02	0.155	0.8773					sent_type2	1.081e-02	2.460e-02	3.520e+02	0.440	0.66052					sent_type2	2.114e-01	1.236e-01	3.520e+02	1.711	0.08805	.
sent_type3	-2.271e-02	2.341e-02	3.520e+02	-0.970	0.332753					sent_type3	-5.584e-02	2.917e-02	3.520e+02	-1.914	0.0564	.				sent_type3	-2.542e-01	1.133e-01	3.520e+02	-2.243	0.0255	*				sent_type3	-1.748e-02	2.460e-02	3.520e+02	-0.710	0.47791					sent_type3	-4.974e-02	1.236e-01	3.520e+02	-0.402	0.68759
sent_type4	-3.687e-02	2.341e-02	3.520e+02	-1.575	0.116143					sent_type4	-2.993e-02	2.917e-02	3.520e+02	-1.026	0.3056					sent_type4	-2.996e-02	1.133e-01	3.520e+02	-0.264	0.7916					sent_type4	2.559e-02	2.460e-02	3.520e+02	1.040	0.29896					sent_type4	1.127e-01	1.236e-01	3.520e+02	0.912	0.36235
word_pos2	7.769e-02	2.341e-02	3.520e+02	3.319	0.000998	***				word_pos2	1.340e-01	2.917e-02	3.520e+02	4.593	6.09e-06	***				word_pos2	1.004e-01	1.133e-01	3.520e+02	0.886	0.3760					word_pos2	-5.575e-02	2.460e-02	3.520e+02	-2.266	0.02404	*				word_pos2	7.978e-02	1.236e-01	3.520e+02	0.645	0.51904
word_pos3	1.440e-01	2.341e-02	3.520e+02	6.152	2.08e-09	***				word_pos3	2.735e-01	2.917e-02	3.520e+02	9.377	<	2e-16	***			word_pos3	2.494e-01	1.133e-01	3.520e+02	2.201	0.0284	*				word_pos3	-7.851e-02	2.460e-02	3.520e+02	-3.191	0.00154	**				word_pos3	2.085e-01	1.236e-01	3.520e+02	1.687	0.09248	.
age_c	3.269e-04	1.752e-03	5.764e+01	0.187	0.852612					age_c	1.360e-03	1.594e-03	1.118e+02	0.853	0.3957					age_c	2.263e-03	1.214e-02	4.185e+01	0.186	0.8530					age_c	1.238e-03	1.126e-03	2.312e+02	1.099	0.27294					age_c	-2.783e-04	1.170e-02	4.541e+01	-0.024	0.98112
sent_type2:word_pos2	-4.172e-03	3.311e-02	3.520e+02	-0.126	0.899778					sent_type2:word_pos2	4.281e-02	4.125e-02	3.520e+02	1.038	0.3001					sent_type2:word_pos2	3.520e-02	1.603e-01	3.520e+02	0.220	0.8263					sent_type2:word_pos2	-9.559e-03	3.479e-02	3.520e+02	-0.275	0.78365					sent_type2:word_pos2	-4.063e-02	1.748e-01	3.520e+02	-0.232	0.81633
sent_type3:word_pos2	-2.877e-02	3.311e-02	3.520e+02	-0.869	0.385432					sent_type3:word_pos2	-6.776e-02	4.125e-02	3.520e+02	-1.643	0.1013					sent_type3:word_pos2	-3.150e-02	1.603e-01	3.520e+02	-0.197	0.8443					sent_type3:word_pos2	7.322e-02	3.479e-02	3.520e+02	2.105	0.03602	*				sent_type3:word_pos2	-2.259e-01	1.748e-01	3.520e+02	-1.293	0.19701
sent_type4:word_pos2	3.726e-02	3.311e-02	3.520e+02	1.126	0.261106					sent_type4:word_pos2	7.084e-02	4.125e-02	3.520e+02	1.717	0.0868	.				sent_type4:word_pos2	1.122e-01	1.603e-01	3.520e+02	0.700	0.4843					sent_type4:word_pos2	-4.879e-02	3.479e-02	3.520e+02	-1.402	0.16166					sent_type4:word_pos2	-1.797e-02	1.748e-01	3.520e+02	-0.103	0.91818
sent_type2:word_pos3	-6.630e-04	3.311e-02	3.520e+02	-0.020	0.984034					sent_type2:word_pos3	8.008e-03	4.125e-02	3.520e+02	0.194	0.8462					sent_type2:word_pos3	9.077e-02	1.603e-01	3.520e+02	0.566	0.5715					sent_type2:word_pos3	-7.837e-03	3.479e-02	3.520e+02	-0.225	0.82190					sent_type2:word_pos3	-1.344e-01	1.748e-01	3.520e+02	-0.769	0.44245
sent_type3:word_pos3	1.020e-02	3.311e-02	3.520e+02	0.308	0.758202					sent_type3:word_pos3	8.577e-02	4.125e-02	3.520e+02	2.079	0.0383	*				sent_type3:word_pos3	1.978e-01	1.603e-01	3.520e+02	1.234	0.2180					sent_type3:word_pos3	2.779e-02	3.479e-02	3.520e+02	0.799	0.42500					sent_type3:word_pos3	-7.730e-02	1.748e-01	3.520e+02	-0.442	0.65860
sent_type4:word_pos3	-4.213e-02	3.311e-02	3.520e+02	-1.272	0.204044					sent_type4:word_pos3	-8.819e-02	4.125e-02	3.520e+02	-2.138	0.0332	*				sent_type4:word_pos3	-1.783e-01	1.603e-01	3.520e+02	-1.113	0.2666					sent_type4:word_pos3	-2.754e-02	3.479e-02	3.520e+02	-0.792	0.42913					sent_type4:word_pos3	-1.647e-01	1.748e-01	3.520e+02	-0.942	0.34669
sent_type2:age_c	-3.286e-04	1.317e-03	3.520e+02	-0.250	0.803090					sent_type2:age_c	-1.136e-03	1.641e-03	3.520e+02	-0.692	0.4892					sent_type2:age_c	2.919e-04	6.375e-03	3.520e+02	0.046	0.9635					sent_type2:age_c	7.328e-04	1.384e-03	3.520e+02	0.530	0.59678					sent_type2:age_c	-1.282e-02	6.953e-03	3.520e+02	-1.844	0.06603	.
sent_type3:age_c	-3.261e-04	1.317e-03	3.520e+02	-0.248	0.804587					sent_type3:age_c	5.636e-04	1.641e-03	3.520e+02	0.344	0.7314					sent_type3:age_c	7.123e-03	6.375e-03	3.520e+02	1.117	0.2646					sent_type3:age_c	6.602e-04	1.384e-03	3.520e+02	0.477	0.63360					sent_type3:age_c	4.435e-03	6.953e-03	3.520e+02	0.638	0.52401
sent_type4:age_c	-1.742e-04	1.317e-03	3.520e+02	-0.132	0.894833					sent_type4:age_c	-1.260e-04	1.641e-03	3.520e+02	-0.077	0.9388					sent_type4:age_c	1.021e-02	6.375e-03	3.520e+02	1.602	0.1100					sent_type4:age_c	-5.616e-04	1.384e-03	3.520e+02	-0.406	0.68513					sent_type4:age_c	3.793e-03	6.953e-03	3.520e+02	0.546	0.58572
word_pos2:age_c	4.438e-04	1.317e-03	3.520e+02	0.337	0.736341					word_pos2:age_c	3.774e-03	1.641e-03	3.520e+02	2.300	0.0220	*				word_pos2:age_c	1.420e-02	6.375e-03	3.520e+02	2.228	0.0265	*				word_pos2:age_c	1.469e-03	1.384e-03	3.520e+02	1.062	0.28919					word_pos2:age_c	8.859e-03	6.953e-03	3.520e+02	1.274	0.20345
word_pos3:age_c	2.154e-03	1.317e-03	3.520e+02	1.635	0.102881					word_pos3:age_c	3.290e-03	1.641e-03	3.520e+02	2.005	0.0457	*				word_pos3:age_c	-2.665e-03	6.375e-03	3.520e+02	-0.418	0.6761					word_pos3:age_c	-1.248e-03	1.384e-03	3.520e+02	-0.902	0.36764					word_pos3:age_c	-1.331e-02	6.953e-03	3.520e+02	-1.915	0.05635	.
sent_type2:word_pos2:age_c	2.105e-03	1.862e-03	3.520e+02	1.130	0.259207					sent_type2:word_pos2:age_c	3.521e-03	2.320e-03	3.520e+02	1.517	0.1300					sent_type2:word_pos2:age_c	-3.191e-05	9.015e-03	3.520e+02	-0.004	0.9972					sent_type2:word_pos2:age_c	-3.675e-03	1.957e-03	3.520e+02	-1.878	0.06120	.				sent_type2:word_pos2:age_c	1.172e-02	9.833e-03	3.520e+02	1.192	0.23425
sent_type3:word_pos2:age_c	-4.747e-05	1.862e-03	3.520e+02	-0.025	0.979680					sent_type3:word_pos2:age_c	-4.221e-03	2.320e-03	3.520e+02	-1.819	0.0697	.				sent_type3:word_pos2:age_c	-2.130e-02	9.015e-03	3.520e+02	-2.363	0.0187	*				sent_type3:word_pos2:age_c	-3.165e-03	1.957e-03	3.520e+02	-1.617	0.10668					sent_type3:word_pos2:age_c	-1.785e-02	9.833e-03	3.520e+02	-1.815	0.07038	.
sent_type4:word_pos2:age_c	-9.712e-04	1.862e-03	3.520e+02	-0.521	0.602359					sent_type4:word_pos2:age_c	-3.280e-03	2.320e-03	3.520e+02	-1.414	0.1583					sent_type4:word_pos2:age_c	-1.517e-02	9.015e-03	3.520e+02	-1.683	0.0933	.				sent_type4:word_pos2:age_c	-3.335e-04	1.957e-03	3.520e+02	-0.170	0.86478					sent_type4:word_pos2:age_c	-7.250e-03	9.833e-03	3.520e+02	-0.737	0.46141
sent_type2:word_pos3:age_c	-1.778e-03	1.862e-03	3.520e+02	-0.955	0.340435					sent_type2:word_pos3:age_c	2.058e-03	2.320e-03	3.520e+02	0.887	0.3757					sent_type2:word_pos3:age_c	1.664e-02	9.015e-03	3.520e+02	1.846	0.0657	.				sent_type2:word_pos3:age_c	1.735e-04	1.957e-03	3.520e+02	0.089	0.92941					sent_type2:word_pos3:age_c	2.843e-02	9.833e-03	3.520e+02	2.891	0.00407	**
sent_type3:word_pos3:age_c	-4.251e-04	1.862e-03	3.520e+02	-0.228	0.819588					sent_type3:word_pos3:age_c	3.856e-05	2.320e-03	3.520e+02	0.017	0.9867					sent_type3:word_pos3:age_c	7.097e-03	9.015e-03	3.520e+02	0.787	0.4316					sent_type3:word_pos3:age_c	3.071e-04	1.957e-03	3.520e+02	0.157	0.87540					sent_type3:word_pos3:age_c	1.059e-02	9.833e-03	3.520e+02	1.077	0.28207
sent_type4:word_pos3:age_c	-2.153e-04	1.862e-03	3.520e+02	-0.116	0.908028					sent_type4:word_pos3:age_c	2.933e-03	2.320e-03	3.520e+02	1.264	0.2070					sent_type4:word_pos3:age_c	5.682e-03	9.015e-03	3.520e+02	0.630	0.5289					sent_type4:word_pos3:age_c	1.213e-03	1.957e-03	3.520e+02	0.620	0.53579					sent_type4:word_pos3:age_c	9.354e-03	9.833e-03	3.520e+02	0.951	0.34215
---										---										---										---										---
Signif.	codes:	0	***	0.001	**	0.01	*	0.05	.	Signif.	codes:	0	***	0.001	**	0.01	*	0.05	.	Signif.	codes:	0	***	0.001	**	0.01	*	0.05	.	Signif.	codes:	0	***	0.001	**	0.01	*	0.05	.	Signif.	codes:	0	***	0.001	**	0.01	*	0.05	.
---	A	post-hoc	analysis	with	Sidak's	correction	for	first_fix	---	---	A	post-hoc	analysis	with	Sidak's	correction	for	fix_time	---	---	A	post-hoc	analysis	with	Sidak's	correction	for	all_fix	---	---	A	post-hoc	analysis	with	Sidak's	correction	for	returns	---	---	A	post-hoc	analysis	with	Sidak's	correction	for	saccad_count	---
Comparison of sentence types for each word position										Comparison of sentence types for each word position										Comparison of sentence types for each word position										Comparison of sentence types for each word position										Comparison of sentence types for each word position
word_pos 1										word_pos 1										word_pos 1										word_pos 1										word_pos 1
	contrast			estimate	SE	df	t.ratio	p.value			contrast			estimate	SE	df	t.ratio	p.value			contrast			estimate	SE	df	t.ratio	p.value			contrast			estimate	SE	df	t.ratio	p.value						SE	df	t.ratio	p.value
	sent_type1	-	sent_type2	0.02647	0.0241	375	1.098	0.8524			sent_type1	-	sent_type2	0.03361	0.03	375	1.118	0.8412			sent_type1	-	sent_type2	-0.0179	0.117	375	-0.153	1.0000			sent_type1	-	sent_type2	-0.01172	0.0253	375	-0.462	0.9980			sent_type1	-	sent_type2	-0.1956	0.127	375	-1.536	0.5526
	sent_type1	-	sent_type3	0.02311	0.0241	375	0.958	0.9163			sent_type1	-	sent_type3	0.05514	0.03	375	1.835	0.3417			sent_type1	-	sent_type3	0.2454	0.117	375	2.102	0.1988			sent_type1	-	sent_type3	0.01666	0.0253	375	0.657	0.9864			sent_type1	-	sent_type3	0.0443	0.127	375	0.348	0.9996
	sent_type1	-	sent_type4	0.03709	0.0241	375	1.538	0.5511			sent_type1	-	sent_type4	0.03008	0.03	375	1.001	0.8989			sent_type1	-	sent_type4	0.0173	0.117	375	0.148	1.0000			sent_type1	-	sent_type4	-0.02489	0.0253	375	-0.982	0.9068			sent_type1	-	sent_type4	-0.1174	0.127	375	-0.922	0.9294
	sent_type2	-	sent_type3	-0.00336	0.0241	375	-0.140	1.0000			sent_type2	-	sent_type3	0.02153	0.03	375	0.717	0.9788			sent_type2	-	sent_type3	0.2632	0.117	375	2.255	0.1395			sent_type2	-	sent_type3	0.02838	0.0253	375	1.120	0.8405			sent_type2	-	sent_type3	0.2398	0.127	375	1.883	0.3121
	sent_type2	-	sent_type4	0.01061	0.0241	375	0.440	0.9985			sent_type2	-	sent_type4	-0.00353	0.03	375	-0.117	1.0000			sent_type2	-	sent_type4	0.0352	0.117	375	0.301	0.9998			sent_type2	-	sent_type4	-0.01317	0.0253	375	-0.520	0.9961			sent_type2	-	sent_type4	0.0781	0.127	375	0.614	0.9905
	sent_type3	-	sent_type4	0.01398	0.0241	375	0.580	0.9930			sent_type3	-	sent_type4	-0.02506	0.03	375	-0.834	0.9556			sent_type3	-	sent_type4	-0.2280	0.117	375	-1.953	0.2720			sent_type3	-	sent_type4	-0.04155	0.0253	375	-1.639	0.4754			sent_type3	-	sent_type4	-0.1617	0.127	375	-1.270	0.7475
word_pos 2										word_pos 2										word_pos 2										word_pos 2										word_pos 2
	contrast			estimate	SE	df	t.ratio	p.value			contrast			estimate	SE	df	t.ratio	p.value			contrast			estimate	SE	df	t.ratio	p.value			contrast			estimate	SE	df	t.ratio	p.value			contrast		estimate	SE	df	t.ratio	p.value
	sent_type1	-	sent_type2	0.02804	0.0241	375	1.163	0.8158			sent_type1	-	sent_type2	-0.01356	0.03	375	-0.451	0.9982			sent_type1	-	sent_type2	-0.0530	0.117	375	-0.454	0.9982			sent_type1	-	sent_type2	0.00239	0.0253	375	0.094	1.0000			sent_type1	-	sent_type2	-0.1694	0.127	375	-1.330	0.7052
	sent_type1	-	sent_type3	0.05194	0.0241	375	2.153	0.1769			sent_type1	-	sent_type3	0.12812	0.03	375	4.264	0.0002*			sent_type1	-	sent_type3	0.3032	0.117	375	2.597	0.0572			sent_type1	-	sent_type3	-0.05265	0.0253	375	-2.077	0.2097			sent_type1	-	sent_type3	0.2923	0.127	375	2.295	0.1264
	sent_type1	-	sent_type4	0.00102	0.0241	375	0.042	1.0000			sent_type1	-	sent_type4	-0.03670	0.03	375	-1.221	0.7795			sent_type1	-	sent_type4	-0.0761	0.117	375	-0.652	0.9870			sent_type1	-	sent_type4	0.02431	0.0253	375	0.959	0.9159			sent_type1	-	sent_type4	-0.0905	0.127	375	-0.711	0.9797
	sent_type2	-	sent_type3	0.02390	0.0241	375	0.991	0.9032			sent_type2	-	sent_type3	0.14167	0.03	375	4.715	<0.0001*			sent_type2	-	sent_type3	0.3562	0.117	375	3.051	0.0146*			sent_type2	-	sent_type3	-0.05503	0.0253	375	-2.171	0.1697			sent_type2	-	sent_type3	0.4617	0.127	375	3.626	0.0020*
	sent_type2	-	sent_type4	-0.02702	0.0241	375	-1.120	0.8402			sent_type2	-	sent_type4	-0.02314	0.03	375	-0.770	0.9697			sent_type2	-	sent_type4	-0.0231	0.117	375	-0.198	1.0000*			sent_type2	-	sent_type4	0.02192	0.0253	375	0.865	0.9473			sent_type2	-	sent_type4	0.0789	0.127	375	0.620	0.9900
	sent_type3	-	sent_type4	-0.05091	0.0241	375	-2.111	0.1947			sent_type3	-	sent_type4	-0.16481	0.03	375	-5.485	<0.0001*			sent_type3	-	sent_type4	-0.3793	0.117	375	-3.249	0.0076*			sent_type3	-	sent_type4	0.07695	0.0253	375	3.036	0.0153*			sent_type3	-	sent_type4	-0.3828	0.127	375	-3.006	0.0168*
word_pos 3										word_pos 3										word_pos 3										word_pos 3										word_pos 3
	contrast			estimate	SE	df	t.ratio	p.value			contrast			estimate	SE	df	t.ratio	p.value			contrast			estimate	SE	df	t.ratio	p.value			contrast			estimate	SE	df	t.ratio	p.value			contrast		estimate	SE	df	t.ratio	p.value
	sent_type1	-	sent_type2	0.02934	0.0241	375	1.216	0.7827			sent_type1	-	sent_type2	0.02305	0.03	375	0.767	0.9703			sent_type1	-	sent_type2	-0.1292	0.117	375	-1.107	0.8474			sent_type1	-	sent_type2	-0.00410	0.0253	375	-0.162	1.0000			sent_type1	-	sent_type2	-0.0963	0.127	375	-0.756	0.9723
	sent_type1	-	sent_type3	0.01344	0.0241	375	0.557	0.9943			sent_type1	-	sent_type3	-0.03068	0.03	375	-1.021	0.8902			sent_type1	-	sent_type3	0.0388	0.117	375	0.332	0.9997			sent_type1	-	sent_type3	-0.01151	0.0253	375	-0.454	0.9982			sent_type1	-	sent_type3	0.1084	0.127	375	0.852	0.9510
	sent_type1	-	sent_type4	0.07948	0.0241	375	3.295	0.0064*			sent_type1	-	sent_type4	0.11464	0.03	375	3.815	0.0010*			sent_type1	-	sent_type4	0.1886	0.117	375	1.615	0.4931			sent_type1	-	sent_type4	0.00114	0.0253	375	0.045	1.0000			sent_type1	-	sent_type4	0.0357	0.127	375	0.280	0.9999
	sent_type2	-	sent_type3	-0.01590	0.0241	375	-0.659	0.9862			sent_type2	-	sent_type3	-0.05373	0.03	375	-1.788	0.3718			sent_type2	-	sent_type3	0.1680	0.117	375	1.439	0.6253			sent_type2	-	sent_type3	-0.00741	0.0253	375	-0.292	0.9999			sent_type2	-	sent_type3	0.2048	0.127	375	1.608	0.4985
	sent_type2	-	sent_type4	0.05014	0.0241	375	2.079	0.2089			sent_type2	-	sent_type4	0.09159	0.03	375	3.048	0.0147*			sent_type2	-	sent_type4	0.3178	0.117	375	2.722	0.0400*			sent_type2	-	sent_type4	0.00524	0.0253	375	0.207	1.0000			sent_type2	-	sent_type4	0.1320	0.127	375	1.037	0.8828
	sent_type3	-	sent_type4	0.06605	0.0241	375	2.738	0.0382*			sent_type3	-	sent_type4	0.14532	0.03	375	4.836	<0.0001*			sent_type3	-	sent_type4	0.1498	0.117	375	1.283	0.7383			sent_type3	-	sent_type4	0.01265	0.0253	375	0.499	0.9969			sent_type3	-	sent_type4	-0.0727	0.127	375	-0.571	0.9935
Degrees-of-freedom	method:	kenward-roger								Degrees-of-freedom	method:	kenward-roger								Degrees-of-freedom	method:	kenward-roger								Degrees-of-freedom	method:	kenward-roger								Degrees-of-freedom	method:	kenward-roger
P	value	adjustment:	sidak	method	for	6	tests			P	value	adjustment:	sidak	method	for	6	tests			P	value	adjustment:	sidak	method	for	6	tests			P	value	adjustment:	sidak	method	for	6	tests			P	value	adjustment:	sidak	method	for	6	tests
Comparison of word positions for each sentence type:										Comparison of word positions for each sentence type:										Comparison of word positions for each sentence type:										Comparison of word positions for each sentence type:										Comparison of word positions for each sentence type:
sent_type 1										sent_type 1	=	01:00:00								sent_type 1										sent_type 1										sent_type 1
	contrast			estimate	SE	df	t.ratio	p.value			contrast			estimate	SE	df	t.ratio	p.value			contrast			estimate	SE	df	t.ratio	p.value			contrast			estimate	SE	df	t.ratio	p.value			contrast		estimate	SE	df	t.ratio	p.value
	word_pos1	-	word_pos2	-0.0782	0.0241	375	-3.244	0.0038*			word_pos1	-	word_pos2	-0.1386	0.03	375	-4.614	<0.0001*			word_pos1	-	word_pos2	-0.1180	0.117	375	-1.011	0.6753			word_pos1	-	word_pos2	0.05393	0.0253	375	2.128	0.0986			word_pos1	-	word_pos2	-0.0907	0.127	375	-0.713	0.8566
	word_pos1	-	word_pos3	-0.1467	0.0241	375	-6.082	<0.0001*			word_pos1	-	word_pos3	-0.2776	0.03	375	-9.237	<0.0001*			word_pos1	-	word_pos3	-0.2461	0.117	375	-2.108	0.1034			word_pos1	-	word_pos3	0.08005	0.0253	375	3.159	0.0051*			word_pos1	-	word_pos3	-0.1921	0.127	375	-1.508	0.3469
	word_pos2	-	word_pos3	-0.0684	0.0241	375	-2.838	0.0143*			word_pos2	-	word_pos3	-0.1389	0.03	375	-4.624	<0.0001*			word_pos2	-	word_pos3	-0.1280	0.117	375	-1.097	0.6165			word_pos2	-	word_pos3	0.02612	0.0253	375	1.031	0.6619			word_pos2	-	word_pos3	-0.1013	0.127	375	-0.796	0.8117
sent_type 2										sent_type 2	=	02:00:00								sent_type 2										sent_type 2										sent_type 2
	contrast			estimate	SE	df	t.ratio	p.value			contrast			estimate	SE	df	t.ratio	p.value			contrast			estimate	SE	df	t.ratio	p.value			contrast			estimate	SE	df	t.ratio	p.value			contrast		estimate	SE	df	t.ratio	p.value
	word_pos1	-	word_pos2	-0.0767	0.0241	375	-3.179	0.0048*			word_pos1	-	word_pos2	-0.1858	0.03	375	-6.183	<0.0001*			word_pos1	-	word_pos2	-0.1532	0.117	375	-1.312	0.4692			word_pos1	-	word_pos2	0.06804	0.0253	375	2.685	0.0226*			word_pos1	-	word_pos2	-0.0646	0.127	375	-0.507	0.9417
	word_pos1	-	word_pos3	-0.1438	0.0241	375	-5.963	<0.0001*			word_pos1	-	word_pos3	-0.2881	0.03	375	-9.588	<0.0001*			word_pos1	-	word_pos3	-0.3574	0.117	375	-3.062	0.0071*			word_pos1	-	word_pos3	0.08767	0.0253	375	3.459	0.0018*			word_pos1	-	word_pos3	-0.0928	0.127	375	-0.729	0.8482
	word_pos2	-	word_pos3	-0.0672	0.0241	375	-2.784	0.0168*			word_pos2	-	word_pos3	-0.1023	0.03	375	-3.405	0.0022*			word_pos2	-	word_pos3	-0.2043	0.117	375	-1.749	0.2239			word_pos2	-	word_pos3	0.01964	0.0253	375	0.775	0.8234			word_pos2	-	word_pos3	-0.0282	0.127	375	-0.222	0.9946
sent_type 3										sent_type 3	=	03:00:00								sent_type 3										sent_type 3										sent_type 3
	contrast			estimate	SE	df	t.ratio	p.value			contrast			estimate	SE	df	t.ratio	p.value			contrast			estimate	SE	df	t.ratio	p.value			contrast			estimate	SE	df	t.ratio	p.value			contrast		estimate	SE	df	t.ratio	p.value
	word_pos1	-	word_pos2	-0.0494	0.0241	375	-2.049	0.1185			word_pos1	-	word_pos2	-0.0656	0.03	375	-2.185	0.0860			word_pos1	-	word_pos2	-0.0602	0.117	375	-0.515	0.9391			word_pos1	-	word_pos2	-0.01537	0.0253	375	-0.607	0.9055			word_pos1	-	word_pos2	0.1573	0.127	375	1.235	0.5210
	word_pos1	-	word_pos3	-0.1564	0.0241	375	-6.483	<0.0001*			word_pos1	-	word_pos3	-0.3634	0.03	375	-12.093	<0.0001*			word_pos1	-	word_pos3	-0.4526	0.117	375	-3.877	0.0004*			word_pos1	-	word_pos3	0.05189	0.0253	375	2.047	0.1189			word_pos1	-	word_pos3	-0.1279	0.127	375	-1.004	0.6800
	word_pos2	-	word_pos3	-0.1069	0.0241	375	-4.434	<0.0001*			word_pos2	-	word_pos3	-0.2977	0.03	375	-9.908	<0.0001*			word_pos2	-	word_pos3	-0.3925	0.117	375	-3.362	0.0026*			word_pos2	-	word_pos3	0.06726	0.0253	375	2.654	0.0247*			word_pos2	-	word_pos3	-0.2851	0.127	375	-2.239	0.0752
sent_type 4										sent_type 4	=	04:00:00								sent_type 4										sent_type 4										sent_type 4
	contrast			estimate	SE	df	t.ratio	p.value			contrast			estimate	SE	df	t.ratio	p.value			contrast			estimate	SE	df	t.ratio	p.value			contrast			estimate	SE	df	t.ratio	p.value			contrast		estimate	SE	df	t.ratio	p.value
	word_pos1	-	word_pos2	-0.1143	0.0241	375	-4.739	<0.0001*			word_pos1	-	word_pos2	-0.2054	0.03	375	-6.836	<0.0001*			word_pos1	-	word_pos2	-0.2114	0.117	375	-1.811	0.1980			word_pos1	-	word_pos2	0.10313	0.0253	375	4.069	0.0002*			word_pos1	-	word_pos2	-0.0638	0.127	375	-0.501	0.9437
	word_pos1	-	word_pos3	-0.1043	0.0241	375	-4.324	<0.0001*			word_pos1	-	word_pos3	-0.1930	0.03	375	-6.423	<0.0001*			word_pos1	-	word_pos3	-0.0748	0.117	375	-0.641	0.8909			word_pos1	-	word_pos3	0.10609	0.0253	375	4.186	0.0001*			word_pos1	-	word_pos3	-0.0389	0.127	375	-0.306	0.9862
	word_pos2	-	word_pos3	0.0100	0.0241	375	0.415	0.9667			word_pos2	-	word_pos3	0.0124	0.03	375	0.413	0.9672			word_pos2	-	word_pos3	0.1367	0.117	375	1.171	0.5654			word_pos2	-	word_pos3	0.00296	0.0253	375	0.117	0.9992			word_pos2	-	word_pos3	0.0249	0.127	375	0.195	0.9963
Degrees-of-freedom	method:	kenward-roger								Degrees-of-freedom	method:	kenward-roger								Degrees-of-freedom	method:	kenward-roger								Degrees-of-freedom	method:	kenward-roger								Degrees-of-freedom	method:	kenward-roger
P	value	adjustment:	sidak	method	for	3	tests			P	value	adjustment:	sidak	method	for	3	tests			P	value	adjustment:	sidak	method	for	3	tests			P	value	adjustment:	sidak	method	for	3	tests			P	value	adjustment:	sidak	method	for	3	tests
sent_type1 - AD, sent_type2 - AR, sent_type3 - PD, sent_type4 - PR
word_pos (1st, 2nd, 3d)
age_c (the covariate centering at age 8)
